# Supplementary material for: A lipid-associated macrophage lineage rewires the spatial landscape of adipose tissue in early obesity
Source: JCI Insight. 2023 Oct 9;8(19):e171701. doi: 10.1172/jci.insight.171701 (PMC10619435; doi:10.1172/jci.insight.171701)
Supplement: Supporting data values [file jciinsight-8-171701-s180.xlsx]

## Sheet: Main Figures
Figure	Panel	Link																							Panels
1	A	NA
1	B	https://drive.google.com/file/d/11VzMZJyvi1hV71y3e89iMadC41qXV7Eo/view?usp=drive_link
1	C	https://drive.google.com/file/d/1UvuZ6mjXtI3XSHppCCD7sfPYFQCHEcK-/view?usp=drive_link
1	D	https://drive.google.com/file/d/1ETtIPjra5EkseaosMpJ5hNFmpymWGCZJ/view?usp=drive_link
1	E	https://drive.google.com/file/d/1aarbzzlNKaadLBp8hef97S_BNuz7_gfs/view?usp=drive_link
1	F	https://drive.google.com/file/d/1OIfn_o2W479IdVGw2pNFIcIebEBvQe3B/view?usp=drive_link
1	G	NA
1	H	https://drive.google.com/file/d/1XCx0prIMtf3chzSoUti8n6jxDr8WtY_l/view?usp=drive_link
2	A	https://drive.google.com/file/d/1PAzOibI3MnPWt_9BUdsxwuyNRzXFLsqo/view?usp=drive_link
2	B	https://drive.google.com/file/d/1Il8SYZzMXdW-_Mg3Z41Sm6Eex2rVFpoa/view?usp=drive_link
2	C	https://drive.google.com/file/d/1kA0SkjG2JDKDYkkY7RFhG12xwKSF4j4-/view?usp=drive_link
2	D	https://drive.google.com/file/d/1RnQUYxiVrFufjEksY1f5TH1EuSCqe5TP/view?usp=drive_link
2	E	https://drive.google.com/file/d/1AnKQGdbSk98R1QNpfa4gVWdiEQTXt5xo/view?usp=drive_link
2	F	https://drive.google.com/file/d/1Bxzi0NWgf8mjHTCpvDhGeYAiQGqNQ_5W/view?usp=drive_link
2	G	https://drive.google.com/file/d/186ks2_vqIXI0H8Qf0ZqVShtV8dVwQU18/view?usp=drive_link
3	A	https://drive.google.com/file/d/1zDXLhBMz8VuaIU_IaUJkO8Lhcd5LWx5Y/view?usp=drive_link
3	B	https://drive.google.com/file/d/1M9KNG_KaganZur9dZqAveLuQ3ReSdhch/view?usp=drive_link
3	C	https://drive.google.com/file/d/1Yyt0X7LOlYbv6BdVIvUh29yF3xrbudFE/view?usp=drive_link
3	D	https://drive.google.com/file/d/1Yyt0X7LOlYbv6BdVIvUh29yF3xrbudFE/view?usp=drive_link
4	A	NA
4	B	https://drive.google.com/file/d/1km2Rn7nLrfmetxPB-k-mFIK9pbXfOjZK/view?usp=drive_link
4	B	https://drive.google.com/file/d/1lBD4P4LU55L15bz3QRjTA6GvxQyD40Ao/view?usp=drive_link
5	A	NA
5	B	https://drive.google.com/file/d/1zYBicsvPhgeXEjMH7IaL_PCTB2qzQT-7/view?usp=drive_link
5	C	https://drive.google.com/file/d/1pVGxUDhAWI9PA1MNttoDaxsMny-CiuX8/view?usp=drive_link
6	A	NA
6	B	https://drive.google.com/file/d/1RATqx8EHK4DqQtE403ANxwKcqmzkME7l/view?usp=drive_link
6	C	https://drive.google.com/file/d/1q50MtEVNoUqSApI1FKx8IFS_pWMhlcQM/view?usp=drive_link
6	D	https://drive.google.com/file/d/1vvUVmf5XGvH58Y9aoLHvYmM_m7nj3uHl/view?usp=drive_link
6	E	https://drive.google.com/file/d/1jI3Y0W5q_MkLSebIQPMZy7Wr2hADhWgu/view?usp=drive_link
6	F	https://drive.google.com/file/d/1H77DfR5Hf_q3EFYqA0vaeI10pg5CCwmI/view?usp=drive_link
6	F	https://drive.google.com/file/d/15xqn8RO-RlHiz8wTTzYQrbnR01qQvivz/view?usp=drive_link
6	G	https://drive.google.com/file/d/1vvUVmf5XGvH58Y9aoLHvYmM_m7nj3uHl/view?usp=drive_link
7	A	https://drive.google.com/file/d/1lwh4GwgmFv0TEbxP5ya7xu5SSFfCVue3/view?usp=drive_link
7	B	https://drive.google.com/file/d/1KHvwAfyNgazB7BemJJCtdkr3tQ9uAiBL/view?usp=drive_link
7	C	https://drive.google.com/file/d/1N-J2LZl7j1pslZSu8FpaA_aD0HP6LQ5E/view?usp=drive_link

## Sheet: Supp Figures
Figure	Panel	Link
S1		https://drive.google.com/file/d/1aouGU32XWeqyWm8va6MRTxK6t2MA0ndR/view?usp=drive_link
S2		https://drive.google.com/file/d/1j6FnmiEjkX3H-YbIEcZ1hSOkuteeHqsT/view?usp=drive_link
S3		https://drive.google.com/file/d/1WT2GEJw7m2DaMe5Qo9RGwhw_7Rk9mLNs/view?usp=drive_link
S4		https://drive.google.com/file/d/1Jvpj_DfjZUfJW7nKDmGAtAFHSPKQAvJT/view?usp=drive_link
S5	A	https://drive.google.com/file/d/1jKjb3izHYMG6IeqnigcMhEo5OdnrX4sA/view?usp=drive_link
S5	B	https://drive.google.com/file/d/1msIM5hSQT8VOtfVOAsKD1gdCaG3f30CA/view?usp=drive_link
S5	C	https://drive.google.com/file/d/14WzeWZSp-Uin-cayeqctc0UzviIDGXUL/view?usp=drive_link
S5	D	https://drive.google.com/file/d/1sMpV-Zwq-axntvwfn_vO5DPpELmlibub/view?usp=drive_link
S5	E	https://drive.google.com/file/d/1i92BbSeU_mganSZiOjNuOlzX5M2soU-P/view?usp=drive_link
S5	F	https://drive.google.com/file/d/1YqWR75odTll2vRSDQY4vhJm8LJMol8Sr/view?usp=drive_link
S6		https://drive.google.com/file/d/1tIMeGcYmpV32SLqpbu5ZfhJ_NTFgENiG/view?usp=drive_link
S7		https://drive.google.com/file/d/1cH6yGJ8ZHuFRL7v2ILOhRBKSM0rNJpd4/view?usp=drive_link
S8	A	https://drive.google.com/file/d/1iUyZDk8FtzJL16EUM0Qr0mlOUdYsXu3f/view?usp=drive_link
S8	B	https://drive.google.com/file/d/1TC9NS8HF7w_mc6tK58zFQ3WObjfMCW-B/view?usp=drive_link
S8	C	https://drive.google.com/file/d/1iUyZDk8FtzJL16EUM0Qr0mlOUdYsXu3f/view?usp=drive_link
S8	D	https://drive.google.com/file/d/1nP-2eEMyPYsvxFMCJUcpeOmKl-SXTHK-/view?usp=drive_link
S9	A	https://drive.google.com/file/d/1qEtOcWWuhm4_W69a9wBTH-Whdg00DD2e/view?usp=drive_link
S9	B	https://drive.google.com/file/d/11PrQ4tpI7rhfkdKvytu5PkwBC_-lMj3e/view?usp=drive_link
S9	C	https://drive.google.com/file/d/1q4cuNe6NuWOmlSh7RoEpKXSBQk6nhnVP/view?usp=drive_link
S9	D	https://drive.google.com/file/d/1c9Rxcuir2k7vQG_ct0yOi-cbf2Nmxlkn/view?usp=drive_link
S9	E	https://drive.google.com/file/d/1lOQllDrqBKBf-RrwdO1kgf2vXfAGWxeU/view?usp=drive_link
S10	A	https://drive.google.com/file/d/1nPfSar_4LvAJw4d0QqB2UUHhWS69YCqd/view?usp=drive_link
S10	B	https://drive.google.com/file/d/1A8jbX8IPwTXZwKQKq-aOgSws7jeIJA-6/view?usp=drive_link
S10	C	https://drive.google.com/file/d/1YDWuXg9HVnGtrnZo54WalClY414hQ12I/view?usp=drive_link
S10	D	https://drive.google.com/file/d/19cOCqGt9gHPDViGyuu_JaT1ms0ERX_VZ/view?usp=drive_link
S11		https://drive.google.com/file/d/1hKZKTdrXymDWez5KnRkxSGDqpTjBgUKB/view?usp=drive_link
S12	A	https://drive.google.com/file/d/1STAlDm96PhD1JJYFeGcL2vRzuV7DhPDo/view?usp=drive_link
S12	B	https://drive.google.com/file/d/1STAlDm96PhD1JJYFeGcL2vRzuV7DhPDo/view?usp=drive_link
S12	C	https://drive.google.com/file/d/1SaOWmfP997zUmH92cg7I9cO2D5iLwJJd/view?usp=drive_link
S12	D	https://drive.google.com/file/d/1SaOWmfP997zUmH92cg7I9cO2D5iLwJJd/view?usp=drive_link
S12	E	https://drive.google.com/file/d/1dzyhx1u29Ccl-16nKxuDIcZWnw4nVmCQ/view?usp=drive_link
S12	F	https://drive.google.com/file/d/1dzyhx1u29Ccl-16nKxuDIcZWnw4nVmCQ/view?usp=drive_link
S12	G	https://drive.google.com/file/d/1b01G9JnAEqvtKKOkdEhBpIIyKPMUMuLQ/view?usp=drive_link
S12	H	https://drive.google.com/file/d/1b01G9JnAEqvtKKOkdEhBpIIyKPMUMuLQ/view?usp=drive_link
S13	A	NA
S13	B	https://drive.google.com/file/d/1B-UJTSRYCF7PbuAZ1OqMJ1pRO0qm5Bsd/view?usp=drive_link
S13	C	https://drive.google.com/file/d/1B-UJTSRYCF7PbuAZ1OqMJ1pRO0qm5Bsd/view?usp=drive_link
S13	D	NA
S13	E	https://drive.google.com/file/d/1Ptx8rmZS_vhRhNmSWY-sz0WFCZxXAplT/view?usp=drive_link
S13	F	https://drive.google.com/file/d/1Ptx8rmZS_vhRhNmSWY-sz0WFCZxXAplT/view?usp=drive_link
S13	G	NA
S13	H	https://drive.google.com/file/d/1DJ4tBDxqL6yAtLX_-UCZrLai16cYm-hK/view?usp=drive_link
S13	I	https://drive.google.com/file/d/1DJ4tBDxqL6yAtLX_-UCZrLai16cYm-hK/view?usp=drive_link
S14	A	https://drive.google.com/file/d/1WE3k4zDQsiaeTTDyAHuErPMRliTJnNlx/view?usp=drive_link
S14	B	https://drive.google.com/file/d/1WE3k4zDQsiaeTTDyAHuErPMRliTJnNlx/view?usp=drive_link
S15		https://drive.google.com/file/d/14U8ysTq8C9GqixA6VD1OoaSnsYXbWVXA/view?usp=drive_link
S16	A	https://drive.google.com/file/d/12jRBPghHuoF36KDUlg75Eurk7NTbledL/view?usp=drive_link
S16	B	https://drive.google.com/file/d/12jRBPghHuoF36KDUlg75Eurk7NTbledL/view?usp=drive_link
S16	C	https://drive.google.com/file/d/12jRBPghHuoF36KDUlg75Eurk7NTbledL/view?usp=drive_link
S16	D	https://drive.google.com/file/d/12jRBPghHuoF36KDUlg75Eurk7NTbledL/view?usp=drive_link
S18		https://drive.google.com/file/d/1HZJ6cG8i4tA6bqCgE4ax1PgkTi8PDpfQ/view?usp=drive_link
S19		https://drive.google.com/file/d/1E6E4Jesr9ZygkXaEy9vgiFxi-9Hwvmd9/view?usp=drive_link
S20		https://drive.google.com/file/d/1QdphI2O4fQdwdkxBKiLtV8mwpKGQyFm0/view?usp=drive_link
S21		NA
